# Supplementary material for: Integrative Transcriptome Profiling Reveals SKA3 as a Novel Prognostic Marker in Non-Muscle Invasive Bladder Cancer
Source: Cancers (Basel). 2021 Sep 17;13(18):4673. doi: 10.3390/cancers13184673 (PMC8470398; doi:10.3390/cancers13184673)
Supplement: Supplementary file 1 [file cancers-13-04673-s001.zip]

Archive with 1 entries (1 files):
- cancers-1320924-supplementary.pdf
